# Supplementary material for: Investigating Benzoic Acid Derivatives as Potential Atomic Layer Deposition Inhibitors Using Nanoscale Infrared Spectroscopy
Source: Nanomaterials (Basel). 2025 Jan 22;15(3):164. doi: 10.3390/nano15030164 (PMC11821111; doi:10.3390/nano15030164)
Supplement: Supplementary file 1 [file nanomaterials-15-00164-s001.zip]

Archive with 1 entries (1 files):
- nanomaterials-3381753-supplementary.pdf
